# Supplementary material for: Involvement of CitCHX and CitDIC in Developmental-Related and Postharvest-Hot-Air Driven Citrate Degradation in Citrus Fruits
Source: PLoS One. 2015 Mar 4;10(3):e0119410. doi: 10.1371/journal.pone.0119410 (PMC4349887; doi:10.1371/journal.pone.0119410)
Supplement: S2 Dataset — (XLS) [file pone.0119410.s002.xls]

## Sheet: k-nerbor
geneID	Scaled Distance	Actual Distance
Ciclev10004949m	0.800098	-0.600197
Ciclev10019923m	0.800167	-0.600334
Ciclev10007763m	0.800177	-0.600353
Ciclev10006402m	0.800231	-0.600462
Ciclev10032971m	0.800238	-0.600476
Ciclev10024875m	0.800552	-0.601105
Ciclev10008677m	0.80111	-0.602221
Ciclev10015458m	0.801433	-0.602867
Ciclev10016823m	0.801458	-0.602916
Ciclev10002529m	0.801878	-0.603757
Ciclev10018424m	0.801892	-0.603785
Ciclev10025374m	0.802094	-0.604188
Ciclev10026829m	0.802232	-0.604463
Ciclev10031395m	0.80231	-0.60462
Ciclev10017327m	0.802376	-0.604752
Novel00232	0.80272	-0.605439
Ciclev10033197m	0.802872	-0.605744
Ciclev10000450m	0.803008	-0.606015
Ciclev10012756m	0.80348	-0.60696
Ciclev10016123m	0.803855	-0.60771
Ciclev10007657m	0.804549	-0.609098
Ciclev10012434m	0.804571	-0.609143
Novel00284	0.804594	-0.609189
Ciclev10010367m	0.804608	-0.609217
Ciclev10015904m	0.80473	-0.60946
Ciclev10011244m	0.804927	-0.609855
Ciclev10033363m	0.80496	-0.609919
Ciclev10008097m	0.805209	-0.610418
Ciclev10014811m	0.805446	-0.610892
Ciclev10019323m	0.805695	-0.611389
Ciclev10016703m	0.805835	-0.611669
Ciclev10032408m	0.80603	-0.61206
Ciclev10032285m	0.806203	-0.612406
Ciclev10003025m	0.806253	-0.612507
Ciclev10007747m	0.806539	-0.613078
Ciclev10013177m	0.806803	-0.613605
Ciclev10011522m	0.806921	-0.613843
Ciclev10029379m	0.807088	-0.614176
Ciclev10011712m	0.807109	-0.614218
Ciclev10001961m	0.80764	-0.61528
Ciclev10031173m	0.807911	-0.615823
Ciclev10002803m	0.80817	-0.616341
Novel00447	0.808235	-0.616471
Ciclev10025114m	0.810647	-0.621294
Ciclev10020837m	0.810895	-0.621791
Ciclev10009810m	0.811296	-0.622592
Ciclev10028052m	0.811362	-0.622724
Ciclev10012687m	0.811635	-0.623269
Ciclev10008382m	0.811795	-0.623589
Ciclev10029211m	0.811817	-0.623634
Ciclev10015403m	0.812089	-0.624179
Ciclev10001434m	0.812506	-0.625012
Ciclev10033217m	0.812594	-0.625189
Novel00357	0.812634	-0.625268
Ciclev10019743m	0.812702	-0.625404
Ciclev10001682m	0.812755	-0.625511
Ciclev10022762m	0.812991	-0.625982
Ciclev10014977m	0.813357	-0.626713
Ciclev10020376m	0.813482	-0.626964
Novel00456	0.813795	-0.62759
Ciclev10026602m	0.813833	-0.627665
Ciclev10029466m	0.813845	-0.627689
Novel00259	0.814083	-0.628166
Ciclev10031436m	0.814544	-0.629089
Novel00342	0.814707	-0.629414
Ciclev10005687m	0.814797	-0.629594
Ciclev10002359m	0.814998	-0.629996
Ciclev10022359m	0.815451	-0.630901
Ciclev10016066m	0.815555	-0.631111
Ciclev10026152m	0.815696	-0.631392
Ciclev10007726m	0.816257	-0.632513
Ciclev10008331m	0.816602	-0.633204
Ciclev10022006m	0.817485	-0.63497
Ciclev10003772m	0.818258	-0.636517
Ciclev10025420m	0.818366	-0.636732
Ciclev10015182m	0.818449	-0.636898
Ciclev10003923m	0.818537	-0.637073
Ciclev10007334m	0.81863	-0.637259
Ciclev10032236m	0.818644	-0.637289
Ciclev10030565m	0.818743	-0.637486
Ciclev10012024m	0.819267	-0.638533
Ciclev10028945m	0.81939	-0.63878
Ciclev10032842m	0.819561	-0.639122
Ciclev10003364m	0.819784	-0.639568
Ciclev10028890m	0.819942	-0.639884
Ciclev10028315m	0.819949	-0.639899
Novel00494	0.820404	-0.640809
Ciclev10005308m	0.820455	-0.640911
Novel00049	0.82084	-0.641681
Ciclev10001734m	0.821686	-0.643373
Ciclev10007520m	0.823571	-0.647143
Ciclev10024412m	0.823704	-0.647409
Ciclev10016422m	0.824272	-0.648543
Ciclev10014351m	0.824666	-0.649331
Ciclev10005384m	0.824784	-0.649569
Ciclev10024255m	0.8248	-0.649599
Ciclev10024671m	0.825324	-0.650648
Ciclev10024636m	0.825475	-0.650949
Ciclev10031853m	0.825598	-0.651197
Ciclev10019703m	0.825631	-0.651263
Ciclev10014737m	0.825652	-0.651303
Ciclev10008721m	0.825831	-0.651663
Ciclev10007994m	0.825858	-0.651716
Ciclev10021676m	0.826028	-0.652056
Ciclev10020385m	0.826112	-0.652225
Ciclev10032829m	0.826128	-0.652256
Ciclev10022173m	0.826222	-0.652444
Ciclev10009891m	0.826463	-0.652927
Ciclev10016996m	0.826806	-0.653612
Ciclev10002294m	0.827234	-0.654467
Ciclev10009767m	0.827464	-0.654929
Ciclev10026057m	0.827539	-0.655078
Ciclev10010044m	0.827559	-0.655119
Ciclev10021739m	0.828402	-0.656805
Ciclev10016648m	0.828546	-0.657092
Ciclev10020164m	0.828719	-0.657438
Ciclev10022498m	0.828801	-0.657601
Ciclev10018956m	0.829077	-0.658154
Ciclev10026261m	0.829229	-0.658457
Ciclev10022032m	0.829461	-0.658922
Novel00650	0.829633	-0.659266
Ciclev10005149m	0.82968	-0.659359
Ciclev10000707m	0.82968	-0.65936
Ciclev10013175m	0.829807	-0.659615
Ciclev10001093m	0.830828	-0.661655
Ciclev10025504m	0.830893	-0.661786
Ciclev10031983m	0.831015	-0.662031
Ciclev10015912m	0.831748	-0.663496
Ciclev10006128m	0.831799	-0.663597
Novel00422	0.831924	-0.663847
Ciclev10015079m	0.83211	-0.66422
Ciclev10010819m	0.832134	-0.664268
Ciclev10010507m	0.832166	-0.664332
Ciclev10025102m	0.832579	-0.665158
Ciclev10024028m	0.8327	-0.6654
Ciclev10007552m	0.83308	-0.66616
Ciclev10002758m	0.833419	-0.666838
Ciclev10005157m	0.833576	-0.667153
Ciclev10002941m	0.833774	-0.667548
Ciclev10024909m	0.834024	-0.668048
Ciclev10027584m	0.834264	-0.668528
Ciclev10011217m	0.83462	-0.669241
Ciclev10009028m	0.834766	-0.669533
Ciclev10005117m	0.835393	-0.670787
Ciclev10010298m	0.835596	-0.671191
Ciclev10012645m	0.835596	-0.671192
Ciclev10011785m	0.835767	-0.671534
Ciclev10021992m	0.83583	-0.671659
Ciclev10001398m	0.836206	-0.672412
Ciclev10004786m	0.8363	-0.672599
Novel00610	0.836381	-0.672762
Ciclev10012651m	0.836445	-0.672889
Ciclev10008147m	0.836467	-0.672933
Ciclev10017285m	0.836773	-0.673545
Ciclev10019282m	0.836801	-0.673601
Ciclev10015378m	0.836826	-0.673651
Ciclev10003286m	0.837	-0.673999
Ciclev10019909m	0.837608	-0.675216
Ciclev10013433m	0.837938	-0.675875
Ciclev10009973m	0.838277	-0.676554
Novel00240	0.83847	-0.676941
Ciclev10007435m	0.83866	-0.67732
Ciclev10016516m	0.839033	-0.678065
Ciclev10013503m	0.839078	-0.678156
Ciclev10008171m	0.839139	-0.678277
Ciclev10006902m	0.839288	-0.678576
Novel00246	0.839496	-0.678991
Ciclev10022161m	0.839733	-0.679466
Ciclev10010149m	0.840202	-0.680403
Ciclev10033171m	0.840216	-0.680432
Ciclev10032323m	0.840594	-0.681188
Ciclev10012398m	0.840753	-0.681507
Ciclev10031496m	0.841142	-0.682284
Ciclev10005534m	0.841263	-0.682525
Ciclev10033397m	0.841365	-0.682731
Ciclev10009005m	0.841448	-0.682896
Ciclev10015112m	0.841528	-0.683056
Ciclev10019025m	0.841677	-0.683353
Ciclev10033091m	0.841677	-0.683354
Ciclev10012678m	0.841716	-0.683432
Ciclev10007659m	0.842052	-0.684104
Ciclev10021347m	0.842113	-0.684226
Ciclev10000220m	0.842256	-0.684512
Ciclev10020165m	0.842391	-0.684781
Ciclev10027873m	0.842465	-0.68493
Ciclev10015309m	0.842579	-0.685158
Ciclev10033281m	0.84258	-0.68516
Ciclev10009180m	0.842625	-0.685251
Ciclev10009527m	0.842727	-0.685454
Ciclev10015093m	0.842791	-0.685581
Ciclev10010068m	0.843074	-0.686148
Ciclev10022164m	0.843228	-0.686456
Ciclev10019533m	0.843346	-0.686692
Ciclev10029376m	0.843497	-0.686993
Ciclev10031723m	0.844303	-0.688606
Ciclev10008099m	0.844376	-0.688752
Ciclev10000592m	0.844427	-0.688853
Ciclev10000671m	0.844649	-0.689297
Ciclev10032281m	0.844673	-0.689347
Ciclev10009328m	0.844988	-0.689975
Ciclev10009800m	0.845004	-0.690008
Ciclev10002998m	0.845098	-0.690196
Ciclev10016754m	0.845422	-0.690844
Ciclev10006602m	0.845486	-0.690972
Ciclev10015727m	0.845674	-0.691348
Ciclev10031700m	0.845819	-0.691638
Ciclev10028838m	0.846236	-0.692472
Ciclev10019462m	0.846257	-0.692514
Novel00055	0.846652	-0.693303
Ciclev10030996m	0.84694	-0.693881
Ciclev10022301m	0.84705	-0.6941
Ciclev10004491m	0.84754	-0.69508
Ciclev10001575m	0.847728	-0.695457
Ciclev10015303m	0.847734	-0.695469
Novel00115	0.84786	-0.695721
Ciclev10030962m	0.848176	-0.696352
Ciclev10010134m	0.848184	-0.696368
Ciclev10018916m	0.848693	-0.697385
Ciclev10021078m	0.848958	-0.697915
Ciclev10017323m	0.849102	-0.698203
Ciclev10030878m	0.849449	-0.698898
Ciclev10029451m	0.849505	-0.69901
Ciclev10028503m	0.849655	-0.699309
Ciclev10021324m	0.849854	-0.699708
Ciclev10019256m	0.849877	-0.699755
Ciclev10009975m	0.850017	-0.700033
Ciclev10007406m	0.850247	-0.700495
Ciclev10021941m	0.850317	-0.700634
Ciclev10028422m	0.850873	-0.701745
Ciclev10026390m	0.850918	-0.701835
Ciclev10031679m	0.851182	-0.702364
Ciclev10002100m	0.851185	-0.70237
Ciclev10031376m	0.851415	-0.702829
Ciclev10022407m	0.851419	-0.702838
Ciclev10022487m	0.851937	-0.703874
Ciclev10005598m	0.852029	-0.704058
Ciclev10000827m	0.852107	-0.704213
Ciclev10015246m	0.852122	-0.704243
Ciclev10011402m	0.852141	-0.704282
Ciclev10023869m	0.852157	-0.704314
Ciclev10017401m	0.852479	-0.704958
Ciclev10033177m	0.852626	-0.705252
Ciclev10001440m	0.852843	-0.705687
Ciclev10008969m	0.853035	-0.706069
Ciclev10003829m	0.853269	-0.706538
Ciclev10009114m	0.853316	-0.706632
Ciclev10033036m	0.85373	-0.707459
Ciclev10028824m	0.853874	-0.707747
Ciclev10002947m	0.854094	-0.708187
Ciclev10022908m	0.85424	-0.70848
Ciclev10022912m	0.854413	-0.708826
Ciclev10007969m	0.854426	-0.708852
Ciclev10013234m	0.854726	-0.709453
Ciclev10019368m	0.854737	-0.709475
Novel00877	0.854876	-0.709752
Ciclev10001426m	0.854892	-0.709783
Ciclev10010030m	0.854892	-0.709784
Ciclev10028628m	0.855075	-0.71015
Ciclev10009474m	0.855865	-0.711729
Ciclev10009327m	0.855882	-0.711765
Ciclev10021059m	0.856187	-0.712374
Ciclev10004255m	0.856346	-0.712692
Ciclev10008781m	0.857014	-0.714028
Ciclev10004574m	0.857142	-0.714283
Ciclev10002179m	0.857192	-0.714384
Ciclev10028796m	0.857239	-0.714479
Ciclev10000378m	0.857249	-0.714497
Ciclev10012342m	0.857363	-0.714727
Ciclev10012583m	0.857392	-0.714784
Ciclev10011332m	0.85772	-0.715441
Ciclev10032651m	0.858124	-0.716249
Ciclev10011795m	0.858136	-0.716272
Ciclev10002523m	0.858157	-0.716314
Ciclev10020004m	0.858291	-0.716582
Ciclev10009811m	0.858348	-0.716696
Ciclev10001946m	0.858589	-0.717177
Ciclev10022753m	0.858615	-0.71723
Ciclev10010727m	0.858807	-0.717613
Novel00006	0.858868	-0.717737
Ciclev10010020m	0.858995	-0.71799
Ciclev10020086m	0.859236	-0.718472
Ciclev10009695m	0.859407	-0.718813
Ciclev10026224m	0.859494	-0.718989
Ciclev10022856m	0.859561	-0.719123
Ciclev10030078m	0.859799	-0.719598
Ciclev10026474m	0.859812	-0.719624
Ciclev10005358m	0.85984	-0.719679
Ciclev10029439m	0.859895	-0.719789
Ciclev10032854m	0.859897	-0.719794
Ciclev10005186m	0.860127	-0.720253
Ciclev10018612m	0.860221	-0.720443
Ciclev10017375m	0.860877	-0.721754
Ciclev10018655m	0.860945	-0.721889
Ciclev10017119m	0.860961	-0.721922
Ciclev10005216m	0.860991	-0.721982
Ciclev10009935m	0.861042	-0.722085
Ciclev10004935m	0.861146	-0.722292
Ciclev10021862m	0.861156	-0.722313
Ciclev10012224m	0.861447	-0.722894
Ciclev10025091m	0.861805	-0.72361
Ciclev10030944m	0.862087	-0.724174
Ciclev10012918m	0.862414	-0.724829
Ciclev10024070m	0.862499	-0.724998
Ciclev10021936m	0.862783	-0.725566
Ciclev10011169m	0.862799	-0.725597
Ciclev10001676m	0.863198	-0.726397
Ciclev10003381m	0.86332	-0.726639
Ciclev10004720m	0.863328	-0.726657
Ciclev10010064m	0.863787	-0.727574
Ciclev10025775m	0.863897	-0.727794
Ciclev10022113m	0.863939	-0.727879
Ciclev10030928m	0.86408	-0.728159
Novel00091	0.864281	-0.728562
Ciclev10011233m	0.864476	-0.728952
Ciclev10004948m	0.864494	-0.728988
Ciclev10008268m	0.864521	-0.729042
Ciclev10029719m	0.864902	-0.729804
Ciclev10016043m	0.864925	-0.729849
Ciclev10001340m	0.864963	-0.729926
Ciclev10017121m	0.864993	-0.729985
Ciclev10032658m	0.865059	-0.730119
Ciclev10016366m	0.865492	-0.730983
Novel00979	0.865612	-0.731225
Ciclev10032510m	0.865781	-0.731562
Ciclev10032925m	0.865819	-0.731638
Ciclev10015613m	0.866256	-0.732513
Ciclev10027188m	0.866489	-0.732978
Ciclev10006105m	0.866937	-0.733873
Ciclev10011265m	0.86694	-0.73388
Ciclev10010315m	0.867025	-0.73405
Ciclev10025528m	0.867093	-0.734187
Ciclev10020781m	0.867128	-0.734256
Ciclev10019739m	0.867919	-0.735837
Ciclev10011223m	0.867959	-0.735919
Ciclev10011614m	0.868254	-0.736509
Ciclev10005385m	0.868519	-0.737039
Novel00734	0.868529	-0.737057
Ciclev10029065m	0.868606	-0.737213
Ciclev10015370m	0.86937	-0.738739
Ciclev10006220m	0.869395	-0.73879
Ciclev10028140m	0.869398	-0.738796
Ciclev10017208m	0.869496	-0.738992
Ciclev10030023m	0.869497	-0.738994
Novel01221	0.870009	-0.740019
Ciclev10014403m	0.87018	-0.74036
Ciclev10000098m	0.870554	-0.741108
Novel00209	0.870699	-0.741399
Ciclev10007524m	0.870909	-0.741818
Ciclev10008778m	0.87095	-0.7419
Ciclev10027998m	0.870961	-0.741921
Ciclev10025137m	0.870971	-0.741942
Ciclev10022680m	0.871173	-0.742346
Ciclev10015199m	0.871224	-0.742448
Ciclev10001331m	0.871514	-0.743028
Ciclev10006362m	0.871577	-0.743154
Ciclev10013296m	0.871582	-0.743163
Ciclev10012109m	0.871651	-0.743301
Ciclev10026208m	0.871658	-0.743315
Ciclev10022117m	0.871726	-0.743452
Ciclev10023700m	0.871757	-0.743514
Ciclev10006124m	0.871818	-0.743636
Ciclev10028312m	0.871835	-0.74367
Ciclev10012164m	0.871882	-0.743763
Ciclev10005869m	0.871906	-0.743812
Ciclev10001380m	0.871918	-0.743836
Ciclev10009639m	0.871979	-0.743958
Ciclev10027474m	0.872187	-0.744374
Ciclev10028276m	0.872569	-0.745138
Novel00553	0.87264	-0.745279
Ciclev10007853m	0.872804	-0.745608
Ciclev10006006m	0.872804	-0.745609
Novel00657	0.872891	-0.745782
Ciclev10025088m	0.872918	-0.745836
Ciclev10019573m	0.873276	-0.746552
Ciclev10031213m	0.873387	-0.746775
Ciclev10017790m	0.873442	-0.746884
Ciclev10003990m	0.873487	-0.746973
Ciclev10016395m	0.873532	-0.747064
Ciclev10003675m	0.873554	-0.747108
Ciclev10012776m	0.873571	-0.747141
Novel00176	0.873608	-0.747216
Ciclev10019853m	0.873734	-0.747467
Ciclev10025170m	0.87375	-0.7475
Ciclev10014091m	0.873782	-0.747565
Ciclev10022019m	0.873855	-0.747711
Ciclev10011494m	0.873873	-0.747746
Ciclev10022527m	0.873984	-0.747968
Ciclev10024291m	0.874157	-0.748314
Ciclev10022819m	0.874338	-0.748675
Ciclev10008653m	0.874467	-0.748934
Ciclev10011317m	0.874644	-0.749288
Ciclev10010518m	0.874728	-0.749456
Ciclev10032880m	0.874733	-0.749465
Ciclev10003627m	0.874816	-0.749632
Ciclev10008951m	0.874961	-0.749922
Ciclev10022104m	0.874989	-0.749978
Novel01085	0.875101	-0.750203
Ciclev10009837m	0.875147	-0.750293
Ciclev10029406m	0.875263	-0.750525
Ciclev10023629m	0.875421	-0.750842
Ciclev10025674m	0.875616	-0.751231
Ciclev10024297m	0.875859	-0.751718
Ciclev10007670m	0.875953	-0.751907
Ciclev10020434m	0.875981	-0.751963
Ciclev10012941m	0.876209	-0.752417
Ciclev10012837m	0.876909	-0.753818
Ciclev10005228m	0.877083	-0.754166
Ciclev10016681m	0.87718	-0.754359
Ciclev10032304m	0.877197	-0.754395
Ciclev10022737m	0.877335	-0.754671
Ciclev10017306m	0.878014	-0.756027
Ciclev10028930m	0.878016	-0.756032
Ciclev10012852m	0.87807	-0.75614
Ciclev10016971m	0.878281	-0.756561
Ciclev10032886m	0.87869	-0.757381
Ciclev10019453m	0.878728	-0.757457
Ciclev10016351m	0.878779	-0.757557
Ciclev10029309m	0.879048	-0.758096
Ciclev10011810m	0.87966	-0.75932
Ciclev10012250m	0.879942	-0.759884
Ciclev10001807m	0.880007	-0.760014
Ciclev10019431m	0.880015	-0.76003
Ciclev10020314m	0.880113	-0.760226
Ciclev10003448m	0.880255	-0.760509
Ciclev10014753m	0.880335	-0.760671
Ciclev10021507m	0.880355	-0.760711
Ciclev10010508m	0.880464	-0.760929
Ciclev10006092m	0.880561	-0.761121
Ciclev10019878m	0.880652	-0.761305
Ciclev10001443m	0.880682	-0.761364
Ciclev10022791m	0.880768	-0.761536
Ciclev10019319m	0.881182	-0.762364
Ciclev10007068m	0.881258	-0.762515
Ciclev10022416m	0.881735	-0.763471
Ciclev10028738m	0.881876	-0.763753
Ciclev10031010m	0.882497	-0.764993
Ciclev10006155m	0.882576	-0.765152
Ciclev10030893m	0.882602	-0.765204
Ciclev10018941m	0.882613	-0.765226
Ciclev10000891m	0.882621	-0.765241
Ciclev10003185m	0.88273	-0.765459
Ciclev10011738m	0.883219	-0.766438
Ciclev10010340m	0.883871	-0.767743
Ciclev10029464m	0.883925	-0.767849
Ciclev10020798m	0.883984	-0.767968
Ciclev10008768m	0.884036	-0.768073
Ciclev10028234m	0.884046	-0.768091
Ciclev10005259m	0.884492	-0.768984
Ciclev10016506m	0.885733	-0.771465
Ciclev10004678m	0.885988	-0.771977
Ciclev10017198m	0.886545	-0.773089
Ciclev10009191m	0.886787	-0.773574
Ciclev10005203m	0.886822	-0.773644
Ciclev10026691m	0.886833	-0.773665
Ciclev10020006m	0.886889	-0.773778
Ciclev10031170m	0.886924	-0.773847
Ciclev10010576m	0.886947	-0.773894
Novel01084	0.887035	-0.774071
Novel00609	0.887068	-0.774135
Ciclev10020049m	0.887648	-0.775297
Novel00840	0.888122	-0.776245
Ciclev10016163m	0.888262	-0.776524
Ciclev10004310m	0.888432	-0.776865
Ciclev10014826m	0.888595	-0.777191
Ciclev10028082m	0.88876	-0.777521
Ciclev10004383m	0.889239	-0.778478
Ciclev10012019m	0.889305	-0.778611
Ciclev10015491m	0.889409	-0.778818
Ciclev10033100m	0.889455	-0.77891
Ciclev10020276m	0.889639	-0.779277
Ciclev10010110m	0.890495	-0.78099
Ciclev10001981m	0.890548	-0.781097
Ciclev10008176m	0.890558	-0.781117
Ciclev10012570m	0.890727	-0.781455
Ciclev10021575m	0.891194	-0.782388
Ciclev10015490m	0.891353	-0.782706
Ciclev10001970m	0.891887	-0.783773
Ciclev10007723m	0.892366	-0.784732
Ciclev10002297m	0.893012	-0.786025
Ciclev10004832m	0.893093	-0.786187
Ciclev10003275m	0.893172	-0.786343
Novel00070	0.893898	-0.787795
Ciclev10004777m	0.894084	-0.788168
Ciclev10026272m	0.894332	-0.788665
Ciclev10012971m	0.894407	-0.788813
Ciclev10014762m	0.894537	-0.789074
Ciclev10004453m	0.894618	-0.789236
Ciclev10027821m	0.894736	-0.789472
Ciclev10032987m	0.895058	-0.790116
Ciclev10016454m	0.895071	-0.790141
Ciclev10018671m	0.895089	-0.790178
Ciclev10032674m	0.895676	-0.791353
Ciclev10001037m	0.895919	-0.791837
Ciclev10000353m	0.896304	-0.792609
Ciclev10005974m	0.89644	-0.792881
Ciclev10022596m	0.897364	-0.794728
Ciclev10005548m	0.89766	-0.795319
Ciclev10000333m	0.898084	-0.796167
Ciclev10026875m	0.898185	-0.79637
Ciclev10001502m	0.898489	-0.796978
Novel00774	0.898533	-0.797066
Ciclev10007591m	0.898616	-0.797231
Ciclev10017068m	0.898632	-0.797265
Ciclev10022683m	0.898948	-0.797895
Ciclev10006984m	0.899247	-0.798493
Ciclev10031320m	0.899287	-0.798574
Ciclev10015355m	0.900027	-0.800054
Ciclev10017057m	0.900298	-0.800597
Ciclev10013304m	0.900589	-0.801178
Ciclev10008931m	0.901451	-0.802901
Ciclev10032560m	0.902006	-0.804013
Ciclev10025304m	0.902074	-0.804147
Ciclev10011415m	0.902448	-0.804895
Ciclev10023971m	0.904451	-0.808902
Ciclev10031826m	0.905178	-0.810356
Ciclev10019147m	0.905438	-0.810877
Ciclev10014860m	0.906091	-0.812182
Ciclev10025834m	0.906932	-0.813863
Ciclev10029032m	0.90705	-0.8141
Ciclev10016008m	0.907795	-0.815589
Ciclev10014531m	0.907925	-0.81585
Ciclev10000260m	0.907947	-0.815893
Ciclev10022082m	0.908264	-0.816528
Ciclev10008355m	0.908415	-0.81683
Ciclev10007916m	0.908427	-0.816853
Ciclev10012926m	0.908707	-0.817415
Ciclev10020016m	0.908739	-0.817478
Ciclev10004732m	0.908742	-0.817483
Ciclev10025657m	0.908853	-0.817706
Ciclev10023060m	0.909485	-0.818969
Ciclev10011903m	0.90991	-0.81982
Ciclev10008115m	0.910137	-0.820274
Ciclev10008296m	0.910243	-0.820487
Ciclev10002937m	0.910697	-0.821395
Ciclev10032181m	0.910801	-0.821603
Ciclev10010708m	0.911602	-0.823203
Ciclev10031654m	0.911872	-0.823745
Ciclev10019894m	0.912113	-0.824225
Ciclev10005284m	0.912208	-0.824416
Ciclev10010407m	0.91221	-0.824421
Ciclev10026743m	0.912314	-0.824627
Ciclev10014673m	0.912724	-0.825448
Ciclev10030920m	0.912823	-0.825646
Ciclev10017265m	0.912881	-0.825761
Ciclev10033998m	0.913375	-0.826749
Ciclev10016832m	0.913402	-0.826804
Ciclev10009740m	0.913662	-0.827323
Ciclev10028720m	0.913801	-0.827602
Ciclev10032525m	0.914421	-0.828842
Ciclev10031572m	0.914745	-0.829489
Ciclev10013026m	0.915108	-0.830215
Ciclev10013212m	0.915743	-0.831487
Ciclev10012533m	0.916501	-0.833003
Ciclev10000822m	0.916654	-0.833307
Ciclev10010963m	0.917056	-0.834113
Ciclev10020549m	0.917312	-0.834625
Ciclev10027750m	0.917314	-0.834628
Ciclev10026376m	0.91742	-0.834839
Ciclev10028942m	0.917552	-0.835104
Ciclev10019662m	0.917947	-0.835894
Ciclev10007936m	0.918009	-0.836018
Ciclev10016463m	0.918411	-0.836821
Ciclev10015210m	0.919169	-0.838337
Ciclev10019226m	0.919228	-0.838456
Ciclev10032368m	0.919537	-0.839073
Ciclev10009361m	0.919967	-0.839935
Ciclev10028093m	0.920197	-0.840394
Ciclev10001822m	0.920995	-0.841991
Ciclev10031447m	0.92182	-0.843639
Ciclev10005995m	0.921855	-0.843711
Ciclev10016142m	0.922219	-0.844437
Ciclev10001232m	0.924232	-0.848464
Ciclev10026702m	0.924802	-0.849603
Ciclev10022449m	0.924824	-0.849649
Ciclev10017396m	0.925682	-0.851363
Ciclev10001854m	0.92584	-0.851679
Ciclev10018997m	0.926137	-0.852274
Ciclev10020108m	0.927363	-0.854726
Ciclev10008799m	0.927478	-0.854956
Ciclev10005243m	0.927493	-0.854986
Ciclev10001812m	0.928538	-0.857076
Ciclev10016625m	0.929629	-0.859258
Ciclev10029174m	0.9301	-0.8602
Ciclev10031830m	0.930191	-0.860382
Ciclev10004104m	0.930898	-0.861796
Ciclev10028241m	0.931207	-0.862414
Ciclev10022851m	0.931304	-0.862607
Ciclev10011883m	0.931429	-0.862858
Ciclev10028872m	0.931939	-0.863879
Ciclev10007602m	0.932143	-0.864287
Ciclev10033224m	0.932735	-0.86547
Ciclev10018903m	0.932742	-0.865484
Ciclev10025206m	0.932814	-0.865629
Ciclev10033218m	0.933135	-0.866269
Ciclev10015440m	0.933454	-0.866908
Ciclev10009133m	0.933493	-0.866986
Ciclev10009593m	0.933866	-0.867732
Ciclev10011220m	0.934233	-0.868466
Ciclev10020723m	0.934374	-0.868748
Ciclev10023136m	0.935002	-0.870005
Ciclev10033778m	0.935043	-0.870086
Ciclev10011279m	0.935332	-0.870664
Ciclev10016276m	0.935686	-0.871372
Ciclev10001968m	0.936168	-0.872336
Ciclev10030540m	0.937385	-0.87477
Ciclev10020350m	0.937671	-0.875342
Ciclev10004519m	0.939227	-0.878455
Ciclev10015991m	0.939344	-0.878688
Ciclev10001740m	0.940309	-0.880618
Ciclev10004263m	0.940488	-0.880977
Ciclev10015714m	0.941211	-0.882422
Ciclev10032018m	0.941621	-0.883242
Ciclev10028860m	0.94218	-0.884361
Ciclev10029088m	0.942208	-0.884416
Ciclev10012618m	0.942672	-0.885343
Ciclev10011799m	0.942828	-0.885656
Ciclev10010730m	0.943909	-0.887817
Ciclev10018633m	0.944096	-0.888191
Ciclev10009394m	0.94457	-0.88914
Ciclev10005151m	0.944641	-0.889282
Ciclev10016694m	0.946594	-0.893189
Ciclev10030977m	0.946605	-0.89321
Ciclev10014842m	0.947623	-0.895245
Ciclev10004179m	0.94811	-0.896219
Ciclev10015896m	0.948346	-0.896691
Ciclev10021781m	0.948776	-0.897551
Novel00606	0.949388	-0.898776
Ciclev10013012m	0.949437	-0.898875
Ciclev10001660m	0.949678	-0.899357
Ciclev10026128m	0.951276	-0.902553
Ciclev10007536m	0.951419	-0.902838
Ciclev10000062m	0.955338	-0.910675
Ciclev10015568m	0.955944	-0.911887
Ciclev10024766m	0.958777	-0.917555
Ciclev10010000m	0.959232	-0.918464
Ciclev10026277m	0.961242	-0.922484
Ciclev10000843m	0.961479	-0.922957
Ciclev10001851m	0.971911	-0.943822
Ciclev10031831m	0.973056	-0.946111
Ciclev10004419m	0.974158	-0.948315
Ciclev10031055m	0.974541	-0.949081
Ciclev10012000m	0.975466	-0.950932
Ciclev10022438m	0.97725	-0.9545
Ciclev10022299m	0.978365	-0.956731
Ciclev10026322m	0.979026	-0.958051
Ciclev10013206m	0.982105	-0.96421
Ciclev10000437m	0.98348	-0.966959
Ciclev10001979m	0.987321	-0.974642
